# Supplementary material for: Dataset of Vietnamese teachers’ perspectives and perceived support during the COVID-19 pandemic
Source: Data Brief. 2020 May 29;31:105788. doi: 10.1016/j.dib.2020.105788 (PMC7258812; doi:10.1016/j.dib.2020.105788)
Supplement: Supplementary file 2 [file mmc2.xml]

<?xml version="1.0" encoding="utf-8" standalone="no"?>
<data>
  <datasets>
    <author>ducha.hoang@gmail.com;duc@edlabasia.org</author>
    <type>1</type>
    <dataset>
      <name> Survey on Vietnamese teachers’ perspectives during COVID-19</name>
      <caption />
      <description>This dataset was constructed by 294 Vietnamese teachers' perspectives on the teaching profession, as well as the support they received from different types of stakeholders during COVID-19. A questionnaire has been spread over 2,500 randomly selected teachers in two major teacher communities on Facebook: MIE Expert Vietnam (38,600 members), and Vietnam Innovative Education Forum (14,000 members).</description>
      <filetype>
        <name />
      </filetype>
      <filesize />
      <source>0</source>
      <sourcename>Original Data</sourcename>
      <access>
        <type>1</type>
        <name>Data available in data repository</name>
        <reponame>Dataverse</reponame>
        <PersistentId>https://doi.org/10.7910/DVN/FOCPKH</PersistentId>
        <deeplinkurl>https://dataverse.harvard.edu/dataset.xhtml?persistentId=doi:10.7910/DVN/FOCPKH</deeplinkurl>
      </access>
    </dataset>
  </datasets>
</data>
